# Supplementary material for: Towards a Fully Automated Scanning Probe Microscope for Biomedical Applications
Source: Sensors (Basel). 2021 Apr 26;21(9):3027. doi: 10.3390/s21093027 (PMC8123492; doi:10.3390/s21093027)
Supplement: Supplementary file 1 [file sensors-21-03027-s001.zip]

Archive with 4 entries (4 files):
- Video_S1.mp4
- __MACOSX/._Video_S1.mp4
- Video_S2.mp4
- __MACOSX/._Video_S2.mp4
